# Supplementary material for: Modeling Solute Transport by DLA in Soils of Northeastern Egypt
Source: PLoS One. 2015 Mar 19;10(3):e0119943. doi: 10.1371/journal.pone.0119943 (PMC4366080; doi:10.1371/journal.pone.0119943)
Supplement: S1 Dataset — (XLS) [file pone.0119943.s001.xls]

## Sheet: ورقة1
		Site(1)plot(1)
Depth from surface (cm)	Dye coverage (%)								Average
	Sec 1	Sec 2	Sec 3	Sec 4	Sec 5	Sec 6	Sec 7	Sec 8
0	100	100	100	100	100	100	100	100	100
-1	47	52.98	45.58	47.67	36.78	60.7	35.25	61.41	48.4213
-2	19.57	28.83	21.78	28.71	16.31	45.14	19.73	42.81	27.86
-3	7.97	15.66	13.83	15.89	12.06	33.3	10.02	23.48	16.5262
-4	12.02	11.55	6.49	10.75	5.4	29.95	9.79	15.83	12.7225
-5	10.97	9.98	4.1	6.91	5.15	32.02	20.95	11.81	12.7363
-6	8.13	9.65	3.97	4.91	7.19	27	19.42	11.62	11.4863
-7	11.63	8.76	7.47	4.65	5.71	15.6	16.63	9.61	10.0075
-8	9.03	8.66	7.62	6.43	5.53	5.55	16.5	6.49	8.22625
-9	3.42	9.31	5.6	4.77	6.12	6.95	13.94	4.8	6.86375
-10	3.16	7.7	3.81	4.31	3.76	10.22	14.08	3.29	6.29125
-11	2.85	9.46	5.04	4.24	0.21	12.84	16.62	3.01	6.78375
-12	2.38	8.73	6.24	5.81	0	14.25	18.18	4.86	7.55625
-13	1.76	6.95	6.2	5.4	0.4	13.34	14.54	2.82	6.42625
-14	0	6.31	2.91	3.24	1.72	8.38	12.32	1.56	4.555
-15	0	4.5	2	2.42	2.43	9.18	10.97	0.97	4.05875
-16	0	3.73	0.77	2.6	2.42	8.85	15.16	1.36	4.36125
-17	0	4.08	0.53	1.21	2.64	10.55	15.41	0.9	4.415
-18	0	6.42	0	1.9	3.48	6.43	16.81	0.2	4.405
-19	0	5.5	0	1.87	1.59	2.82	15.13	0	3.36375
-20	0	4.65	0	1.61	2.57	2.74	15.15	0	3.34
-21	0	4.66	0	0.76	4.02	3.64	14	0.75	3.47875
-22	0	4.16	0	0.53	4.58	1.87	9.75	0.16	2.63125
-23	0	4.08	0.21	0.62	3.25	0.71	9.15	0	2.2525
-24	0	5.92	0.98	0.73	1.18	1.2	7.83	0	2.23
-25	0	4.43	1.63	0.97	1.41	2.11	7.36	0	2.23875
-26	0	3.3	2.01	0.96	0.87	2.01	6.92	0	2.00875
-27	0	5.27	0.29	0.77	0.74	0.93	8.21	0	2.02625
-28	0	4.41	0.77	0.77	1.82	0.06	6.8	0	1.82875
-29	0	3.09	2.48	1.37	1.98	0.29	6.61	0	1.9775
-30	0	2.1	2.25	0.58	1.26	0	7.13	0	1.665
-31	0	1.42	1.27	0.38	1.2	0	5.78	0	1.25625
-32	0	1.37	0.83	0.55	0.99	0.26	3.2	0	0.9
-33	0	0.16	2	0.59	0.07	0.5	0.73	0	0.50625
-34	0	0	1.53	0.55	0.92	0.63	0	0	0.45375
-35	0	0	1.58	0.71	0.54	0.55	0	0	0.4225
-36	0	0	1.63	0.52	0.53	0.8	0	0	0.435
-37	0	0	0.68	0.59	0.4	1.18	0	0	0.35625
-38	0	0	0.69	0.85	0.48	1	0	0	0.3775
-39	0	0	0.07	0.8	0.81	0.66	0	0	0.2925
-40	0	0	0	1.61	0.96	0.53	0	0	0.3875
-41	0	0	0	1.71	0.73	0.72	0	0	0.395
-42	0	0	0	2.96	1.09	0.08	0	0	0.51625
-43	0	0	0	1.53	1.13	0.73	0	0	0.42375
-44	0	0	0	0.71	1.59	1.81	0	0	0.51375
-45	0	0	0	0.6	0.78	0.49	0	0	0.23375
-46	0	0	0	0.51	1.31	0	0	0	0.2275
-47	0	0	0	0	1.07	0	0	0	0.13375
-48	0	0	0	0	0	0	0	0	0
-49	0	0	0	0	0	0	0		0
-50	0	0	0	0	0	0	0	0	0
