# Supplementary material for: Modeling Solute Transport by DLA in Soils of Northeastern Egypt
Source: PLoS One. 2015 Mar 19;10(3):e0119943. doi: 10.1371/journal.pone.0119943 (PMC4366080; doi:10.1371/journal.pone.0119943)
Supplement: S2 Dataset — (XLS) [file pone.0119943.s002.xls]

## Sheet: ورقة1
				Site(2)
Depth from surface (cm)	Dye coverage (%)								Average
	Sec 1	Sec 2	Sec 3	Sec 4	Sec 5	Sec 6	Sec 7	Sec 8
0	65.83	90.12	93.24	78.4	92.96	53.43	48.94	84.36	100
-1	74.6	61.32	65.24	59.33	65.34	81.74	92.42	71.34	71.4162
-2	45.94	25.3	30.93	24.71	32.3	55.79	78.47	51.8	43.155
-3	21.77	12.63	16.19	12.41	18.57	34.51	61.35	41.47	27.3625
-4	11.27	5.37	7.9	2.87	8.99	17.25	35.95	30.13	14.9662
-5	4.13	3.05	4.15	0.06	0.62	5.11	15.74	17.74	6.325
-6	1.93	2.7	2.96	0	0	0.19	13.13	9.02	3.74125
-7	1.58	2.6	0.21	0	0	0	7.56	6.15	2.2625
-8	0.7	0.85	0	0	0	0	1.75	2.17	0.68375
-9	0	0.44	0	0	0	0	0.89	2.59	0.49
-10	0	1.45	0	0	0	0	0	2.12	0.44625
-11	0	0.95	0	0	0	0	0	1.16	0.26375
-12	0	0.2	0	0	0	0	0	0.08	0.035
-13	0	0	0	0	0	0	0	0	0
-14	0	0	0	0	0	0	0	0	0
-15	0	0	0	0	0	0	0	0	0
-16	0	0	0	0	0	0	0	0	0
-50	0	0	0	0	0	0	0	0	0
