# Supplementary material for: Modeling Solute Transport by DLA in Soils of Northeastern Egypt
Source: PLoS One. 2015 Mar 19;10(3):e0119943. doi: 10.1371/journal.pone.0119943 (PMC4366080; doi:10.1371/journal.pone.0119943)
Supplement: S3 Dataset — (XLS) [file pone.0119943.s003.xls]

## Sheet: ورقة1
				Site (3)
Depth from surface (cm)	Dye coverage (%)								Average
	Sec 1	Sec 2	Sec 3	Sec 4	Sec 5	Sec 6	Sec 7	Sec 8
0	100	100	100	100	100	100	100	100	100
-1	98.87	99.9	98.79	99.96	100	100	100	100	99.69
-2	99.53	96.37	97.53	99.2	100	99.85	99.75	100	99.0288
-3	96.34	92.33	92.55	95.52	100	99.42	97.53	99.76	96.6812
-4	88.19	88.23	86.76	92.04	99.66	98.24	92.26	96.79	92.7712
-5	83.92	85.26	80.11	84.99	99.57	98.09	85.87	90.9	88.5888
-6	74.95	83.26	73.35	74.81	98.49	94.44	84.44	77.27	82.6262
-7	70.28	78.89	58.45	67.77	92.96	83.85	83.44	68.56	75.525
-8	62.05	65.16	44.82	58.22	78.64	69.35	75.22	61.49	64.3688
-9	50.94	51.54	36.62	51	53.2	57.64	67.1	55.16	52.9
-10	45.59	39.77	31.12	44.4	33.28	44.62	54.36	45.78	42.365
-11	39.78	36.67	22.75	40.52	18.71	34.05	46.85	33.16	34.0613
-12	36.03	33.03	8.17	33.8	11.43	25.31	41.95	22.25	26.4963
-13	30.84	27.8	1.33	16.61	7.15	15.23	34.22	14.58	18.47
-14	26.09	22.97	0	4.95	3.87	3.45	27.59	9.75	12.3338
-15	24.86	16.2	0	0.033	1.85	0.11	22.37	5.65	8.88413
-16	23.92	11.07	0	0	0	0	19.08	1.34	6.92625
-17	22.7	8	0	0	0	0	10.64	0.11	5.18125
-18	21.1	4.62	0	0	0	0	5.36	0	3.885
-19	17.54	2.98	0	0	0	0	2.85	0	2.92125
-20	13.09	0.48	0	0	0	0	0.31	0	1.735
-21	5.7	0	0	0	0	0	0	0	0.7125
-22	0.72	0	0	0	0	0	0	0	0.09
-23	0	0	0	0	0	0	0	0	0
-24	0	0	0	0	0	0	0	0	0
-50	0	0	0	0	0	0	0	0	0
