# Supplementary material for: Modeling Solute Transport by DLA in Soils of Northeastern Egypt
Source: PLoS One. 2015 Mar 19;10(3):e0119943. doi: 10.1371/journal.pone.0119943 (PMC4366080; doi:10.1371/journal.pone.0119943)
Supplement: S4 Dataset — (XLS) [file pone.0119943.s004.xls]

## Sheet: ورقة1
				Site (3)
Depth from surface (cm)	Dye coverage (%)								Average
	Sec 1	Sec 2	Sec 3	Sec 4	Sec 5	Sec 6	Sec 7	Sec 8
0	100	100	100	100	100	100	100	100	100
-1	100	100	100	100	100	100	100	100	100
-2	100	100	100	100	99	100	100	100	99.875
-3	100	100	100	100	100	100	100	100	100
-4	100	99.25	100	100	99.66	100	100	96.79	99.4625
-5	100	85.26	100	84.99	99.57	100	85.87	90.9	93.3237
-6	85	83.26	73.35	98	98.49	94.44	84.44	87	87.9975
-7	83	78.89	73	85	92.96	86	83.44	75	82.1612
-8	76.3	73	44.82	76	78.64	80.4	82.32	73.32	73.1
-9	66.56	51.54	42.62	51	53.2	77.64	67.1	65.16	59.3525
-10	55.59	49.77	38.12	44.4	43.28	64.62	64.36	55.78	51.99
-11	39.78	36.67	22.75	40.52	42.71	64.05	56.85	43.16	43.3113
-12	36.03	33.03	18.17	33.8	41.43	25.31	41.95	42.25	33.9963
-13	30.84	27.8	11.33	26.61	37.15	25.03	34.22	34.58	28.445
-14	26.09	22.97	10.12	24.95	33.87	23.45	27.59	29.75	24.8487
-15	24.86	16.2	9.01	20.03	31.85	22.11	22.37	25.65	21.51
-16	23.92	11.07	6.05	20.01	30.22	20.03	19.08	21.34	18.965
-17	22.7	8	0	10.55	20.32	0	10.64	0.11	9.04
-18	21.1	4.62	0	0	10.45	0	5.36	0	5.19125
-19	17.54	2.98	0	0	0	0	2.85	0	2.92125
-20	13.09	0.48	0	0	0	0	0.31	0	1.735
-21	5.7	0	0	0	0	0	0	0	0.7125
-22	0.72	0	0	0	0	0	0	0	0.09
-23	0	0	0	0	0	0	0	0	0
-24	0	0	0	0	0	0	0	0	0
-50	0	0	0	0	0	0	0	0	0
